# Supplementary material for: Prognostic Significance of Selected Tumor Stroma Parameters in Patients with HER2-Positive Breast Cancer Treated with Adjuvant Trastuzumab
Source: Cancers (Basel). 2026 Apr 14;18(8):1243. doi: 10.3390/cancers18081243 (PMC13115492; doi:10.3390/cancers18081243)
Supplement: Supplementary file 1 [file cancers-18-01243-s001.zip]

Archive with 1 entries (1 files):
- cancers-4197193-supplementary.xlsx
