# Supplementary material for: Prognostic Significance of Selected Tumor Stroma Parameters in Patients with HER2-Positive Breast Cancer Treated with Adjuvant Trastuzumab
Source: Cancers (Basel). 2026 Apr 14;18(8):1243. doi: 10.3390/cancers18081243 (PMC13115492; doi:10.3390/cancers18081243)
Supplement: Supplementary file 1 [file cancers-18-01243-s001.zip › cancers-4197193-supplementary.xlsx]

## Sheet: Arkusz1
Stromal TILs (%)	TILs periphery	TILs between nests	TILs within nests	TILs between individual cells	TILs (50% cut-off)	Neutrophils	Eosinophils	Eosinphils absent/present	Necrosis	Necrosis absent/present	Central fibrosis/hyalinization	Desmoplasia	PDL1	G	pT (1, ≥2)	pN (0, ≥1)	ER/PR	Time to progression	Progression absent/present
40	1	1	1	0	1	1	1	1	2	1	1	1	1	3	1	1	0	18.1808	1
													0	3	0	1	0	121.973	0
20	1	1	1	0	1	0	1	1	0	0	0	0	0	3	1	1	1	127.529	0
10	0	1	0	0	1	1	1	1	2	1	0	1	0	3	1	1	0	124.866	0
50	1	1	1	0	1	0	1	1	0	0	0	1		2	0	1	1	120.888	0
40	0	1	1	0	1	1	1	1	1	1	0	1	1	3	1	1	0	124.537	0
20	1	1	1	0	1	0	0	0	1	1	0	1	0	2	1	1	1	122.499	0
80	1	1	1	0	0	0	0	0	1	1	0	0	1	3	1	1	1	121.151	0
30	1	1	1	0	1	1	1	1	2	1	0	1	1	3	1	0	1	121.282	0
30	1	1	0	0	1	0	1	1	2	1	1		1	3	0	0	0	122.203	0
80	1	1	1	1	0	0	0	0	1	1	0	0	1	3	0	1	0	98.4	0
80	1	1	1	0	0	0	1	1	0	0	0	0	1	3	1	1	0	118.521	0
1	1	1	1	0	1	0	0	0	1	1	1		0	3	1	1	1	49.5781	1
10	1	1	0	0	1	0	1	1	1	1	0	1	0	3	1	1	1	71.9342	0
5	1	1	0	0	1	0	1	1	0	0	0	1		3	0	1	0	40.5699	0
5	1	1	1	0	1	0	1	1	0	0	0	1	0	3	0	0	1	30.5096	1
50	1	1	1	1	1	0	1	1	2	1	0	1	1	3	1	1	1	117.14	0
40	1	1	1	0	1	1	1	1	2	1	1	1	1	3	1	0	0	123.386	0
50	1	1	1	0	1	0	1	1	0	0	0	0	1	3	0	1	1	118.586	0
												1	1	3	0	1	0	52.537	0
5	1	1	0	0	1	0	1	1	0	0	0	1	0	2	0	1	1	110.992	0
												0	0	3	1	1	0	106.455	0
50	1	1	1	0	1	0	2	1	2	1	0	1	0	3	0	1	0	116.614	0
70	1	1	1	0	0	0	1	1	2	1	1	1	1	2	1	0	0	113.918	0
10	1	1	0	0	1	1	0	0	0	0	0	1	0	2	0	1	0	109.677	0
10	1	1	1	1	1	0	1	1	0	0	0	1	0	3	1	1	0	114.049	0
20	1	1	1	1	1	1	1	1	0	0	1	1	1	3	0	0	0	108.822	0
80	1	1	1	1	0	1	1	1	0	0	0	0		3		1	1	110.071	0
10	1	1	1	0	1	0	1	1	0	0	0	1	0	2	0	1	1	113.984	0
60	1	1	1	0	0	1	1	1	1	1	0		1	3	0	1	1	107.737	0
20	1	1	1	1	1	0	1	1	0	0	0	1	1	2	0	0	1	108.493	0
70	1	1	1	0	0	0	1	1	2	1	0	0	1	3	1	0	0	111.025	0
90	1	1	1	0	0	1	1	1	2	1	0	0	1	3	1	1	0	109.184	0
10	1	1	0	1	1	1	1	1	0	0	0	1	0	3	0	0	1	99.2219	0
20	1	1	0	0	1	1	1	1	2	1	1	1	0	3	0	0	0	109.742	0
70	1	1	1	1	0	0	1	1	1	1	0	1		3		0	1	103.595	0
50	1	1	1	0	1	1	3	1	1	1	0	1	1	2	0	0	0	103.134	0
10	1	1	1	0	1	1	1	1	2	1	1	1	0	3	1	1	0	108.592	0
													0	3		1	1	67.1014	0
50	1	1	1	1	1	1	0	0	0	0	0	1	1	2		1	1	103.759	0
40	1	1	1	1	1	0	0	0	0	0	0	1	0	2		0	1	99.3534	0
70	1	1	1	1	0	0	1	1	2	1	0	1	1	3		1	0	111.255	0
												0	0	3		1	0	104.679	0
40	1	1	1	1	1	0	0	0	1	1	0	1	0	3	0	1	1	31.6932	1
10	1	1	0	0	1	0	1	1	0	0	0	1	0	3	0	0	1	61.874	0
5	1	1	0	0	1	1	0	0	1	1	0	1	0	2	0	1	0	102.871	0
10	1	1	0	0	1	0	0	0	0	0	0	1	0	2	1	1	1	99.1562	0
50	1	1	1	1	1	0	0	0	1	1	0	1	0	3	0	1	0	103.923	0
80	1	1	1	1	0	1	4	1	2	1	0	1	1	3	1	0	1	110.005	0
5	1	1	0	0	1	0	0	0	2	1	1	1	0	2	1	0	1	30.1151	1
50	1	1	1	1	1	1	2	1	2	1	1	1	0	3	0	0	0	97.2493	0
90	1	1	1	0	0	0	2	1	2	1	0	0	1	3	1	1	0	70.5534	0
20	1	1	1	1	1	0	1	1	2	1	0	1	0	2		1	1	40.7342	1
30	1	1	1	1	1	0	1	1	1	1	0	1	0	3	1	0	1	39.9452	1
30	1	1	1	1	1	1	1	1	1	1	0	1	1	3	1	1	0	46.2904	0
90	1	1	1	1	0	1	1	1	1	1	0	1	1	3	0	1	0	94.6521	0
80	1	1	1	0	0	0	0	0	2	1	0	1	0	3	0	0	0	101.622	0
												0		3	1	0	0	97.1178	0
20	1	1	1	1	1	0	1	1	1	1	0	1	0	3	0	0	0	104.811	0
10	1	1	1	1	1	1	0	0	2	1	0	1	0	2	0	0	1	91.6274	0
10	1	1	1	1	1	0	1	1	0	0	0	0	0	3	0	1	1	65.5233	0
													1	3	1	1	1	100.899	0
30	1	1	1	0	1	1	1	1	1	1	0	1	1	3	1	0	0	66.9699	1
10	1	1	1	0	1	0	1	1	1	1	0	1	0	3	0	1	1	99.7151	0
5	1	1	1	1	1	0	0	0	0	0	0	1		2	0	0	1	28.274	0
													0	3	1	1	0	88.9973	0
10	1	1	1	1	1	0	0	0	0	0	0	1	0	3	0	1	1	97.8082	0
50	1	1	1	1	1	0	1	1	2	1	1	1	1	3	1	1	0	97.9068	0
70	1	1	1	1	0	0	1	1	1	1	0	1	1	3	1	0	1	95.0795	0
5	1	1	1	1	1	0	1	1	1	1	1	1	0	3	1	1	0	44.7452	1
5	1	1	1	0	1	0	0	0	1	1	1	1	0	2	0	1	1	19.9233	1
50	1	1	1	0	1	1	1	1	2	1	0	1	1	3	1	0	0	94.5863	0
80	1	1	1	1	0	0	1	1	1	1	0	1	1	2		1	1	94.6192	0
10	1	1	1	1	1	0	0	0	0	0	0	1	0	3	1	1	0	91.7589	0
20	1	1	1	1	1	0	1	1	0	0	0	1	0	2	0	1	1	96.8548	0
10	0	1	1	1	1	0	0	0	0	0	0	1	0	3	0	0	0	25.0849	1
												0	0	3	0	0	0	94.2247	0
70	1	1	1	1	0	0	1	1	0	0	0	0	1	3	0	1	0	95.0466	0
5	1	1	1	1	1	0	0	0	0	0	0	1	0	3	1	0	0	38.5644	1
10	1	1	1	1	1	0	1	1	1	1	0	0	0	2	0	1	1	90.674	0
20	1	1	1	0	1	0	0	0	0	0	1	1		2	1	1	1	87.4192	0
5	0	1	0	1	1	0	0	0	0	0	0	0	0	3	1	1	1	32.1863	0
40	1	1	1	0	1	0	1	1	1	1	1	1	0	2	1	0	1	92.4164	0
80	1	1	1	1	0	0	1	1	1	1	0	0	1	2	1	1	1	90.2795	0
20	1	1	1	1	1	0	1	1	0	0	0	1	1	2	1	0	1	55.463	0
10	1	1	1	1	1	0	1	1	0	0	0	1	0	3	0	0	1	94.2247	0
20	1	1	1	1	1	0	0	0	0	0	1	0	1	2	1	0	0	13.6438	1
40	1	1	1	1	1	0	1	1	1	1	0	0	1	3	1	1	1	89.326	0
50	1	1	1	0	1	1	1	1	2	1	1	1	1	3	0	0	0	72.3616	0
40	1	1	1	1	1	0	1	1	2	1	0	1	0	3	1	0	0	86.2027	0
5	1	1	1	0	1	0	1	1	0	0	0	1	0	3	1	1	1	70.7178	1
20	1	1	1	0	1	0	1	1	1	1	1	1	0	3	1	0	1	68.1205	1
													0	3	0	1	0	82.6192	0
60	1	1	1	1	0	0	1	1	1	1	0	1	1	3	1	1	0	84.9534	0
70	1	1	1	1	0	0	1	1	2	1	0	1	1	2	1	0	0	86.2685	0
60	1	1	1	1	0	0	1	1	1	1	0	0	0	2	1	1	0	71.5726	0
1	1	1	1	1	1	0	1	1	0	0	1	1	0	3	1	0	1	84.0658	0
10	0	1	1	0	1	0	0	0	0	0	0	1	0	2	0	0	1	80.5151	0
													0	3	1	1	0	87.2219	0
5	1	1	1	1	1	0	1	1	1	1	1	1	0	2	1	0	1	91.1014	0
30	1	1	1	1	1	0	1	1	0	0	0	1	0	3	1	0	1	46.7836	0
													0	2	1	1	1	85.874	0
50	1	1	1	1	1	1	1	1	1	1	0	1	1	3	1	1	0	42.8384	1
10	1	1	1	1	1	0	1	1	0	0	1	1	1	2	0	0	1	81.1068	0
60	1	1	1	1	0	1	1	1	2	1	0	1	1	3	1	1	0	84.1644	0
5	0	1	0	0	1	0	0	0	1	1	0	1	0	3	0	0	1	75.4521	0
50	1	1	1	1	1	1	2	1	1	1	1	1	1	3	1	1	1	76.4055	0
20	1	1	1	1	1	0	0	0	1	1	0	1	0	3	0	1	1	74.4658	0
30	1	1	1	1	1	0	1	1	0	0	0	1	0	3	0	0	0	76.6685	0
20	1	1	1	1	1	0	0	0	0	0	0	1	0	3	1	1	1	74.8932	0
20	1	1	1	1	1	1	0	0	2	1	0	1	0	3	1	1	1	21.5671	0
30	1	1	1	1	1	0	0	0	2	1	1	1	1	2	1	1	0	84.4274	0
10	1	1	1	0	1	1	2	1	2	1	1	1	0	3	1	1	0	20.1534	1
5	1	1	1	0	1	0	0	0	0	0	0	1	0	3	1	1	1	41.8521	1
10	1	1	1	0	1	1	1	1	1	1	0	1	0	3	0	0	0	72.7233	0
90	1	1	1	1	0	0	2	1	1	1	0	0	1	3	1	0	0	77.5233	0
10	1	1	1	1	1	0	1	1	0	0	0	1	0	3	1	0	0	83.7699	0
80	1	1	1	1	0	1	1	1	0	0	0	0	1	3	0	1	0	79.6603	0
5	1	1	1	1	1	1	1	1	1	1	1	1	0	3	1	1	0	81.6329	0
20	1	1	1	0	1	0	1	1	2	1	0	1	1	2	1	0	1	81.7973	0
1	0	1	0	0	1	0	0	0	1	1	0	1	0		1	0	0	77.2603	0
70	1	1	1	0	0	1	1	1	2	1	0	1	1	3	1	0	0	78.2466	0
30	1	1	0	0	1	0	1	1	2	1	0	1	0	3	1	0	0	76.5699	0
1	0	1	0	0	1	0	1	1	0	0	0	1	0	2	0	0	1	81.3699	0
30	1	1	1	1	1	0	3	1	1	1	0	1	0		1	0	1	78.5753	0
5	0	1	1	0	1	0	0	0	1	1	0	1	0		1	1	1	82.0932	1
1	0	1	0	0	1	1	3	1	0	0	0	1	0	2	1	0	0	78.5425	0
30	1	1	1	1	1	0	1	1	1	1	0	1	1	2	0	0	0	79.726	0
70	1	1	1	1	0	0	1	1	2	1	0	0	1	3	1	0	1	76.4384	0
1	1	1	1	0	1	0	1	1	2	1	0	1	0	3	1	1	1	77.7205	0
30	1	1	1	1	1	0	1	1	1	1	0	1	1	2	0	0	1	67.7918	1
50	1	1	1	1	1	0	1	1	2	1	0	1	0	3	1	0	1	77.8849	0
80	1	1	1	1	0	0	1	1	2	1	0	0	1	3	1	0	0	76.8658	0
5	1	1	0	0	1	0	1	1	1	1	0	1	0	2	1	0	1	68.3836	0
70	1	1	1	1	0	0	4	1	2	1	0	1	0	3	1	1	1	70.0274	0
40	1	1	1	1	1	0	1	1	0	0	0	1	0	2	1	0	1	71.8685	0
5	1	1	1	1	1	0	0	0	1	1	1	1	0	2	1	1	0	66.8712	0
5	1	0	0	0	1	0	0	0	0	0	1	1	0	3	1	1	1	71.8027	0
													0	3	1	1	0	70.0274	0
5	1	1	0	0	1	1	3	1	0	0	1	1		2	0	1	1	71.0795	0
40	1	1	1	0	1	0	1	1	1	1	0	1	0	2	0	1	1	65.4575	0
10	1	1	1	1	1	0	2	1	2	1	1	1	0	2	0	0	1	68.8438	0
70	1	1	1	0	0	0	0	0	0	0	0	1	0	2	0	0	1	68.8767	0
50	1	1	1	1	1	0	1	1	0	0	1	1	0	3	1	1	0	66.9041	0
30	1	1	1	1	1	0	2	1	0	0	1	1	0	3	1	1	1	67.8575	0
10	1	0	0	0	1	0	0	0	0	0	1	1	0	3	0	1	1	66.937	0
10	1	0	0	0	1	0	1	1	2	1	1	1	0	2	0	1	0	15.7151	1
30	0	1	0	0	1	0	1	1	0	0	0	1	0	3	1	0	0	67.6603	0
30	1	1	1	0	1	1	1	1	2	1	1	1	0	3	1	0	0	43.0356	1
10	0	1	0	0	1	0	2	1	0	0	1	1	0	2	1	0	1	63.7808	0
5	0	1	1	0	1	0	0	0	0	0	0	0	0	3	0	1	1	66.5096	0
10	1	1	1	0	1	0	1	1	0	0	1	1	0	2	1	0	1	64.9315	0
30	1	1	1	0	1	0	1	1	1	1	0	1	0	3	1	0	0	67.2658	0
5	1	1	1	1	1	0	0	0	0	0	0	1	0	3	1	1	1	65.4247	0
5	1	1	1	1	1	0	0	0	0	0	0	1	0	3	1	1	1	23.9342	1
50	1	1	1	1	1	0	3	1	0	0	0	1	0	3	0	0	1	33.0411	1
70	1	1	1	1	0	0	1	1	1	1	0	1		3	1	1	0	59.3096	0
1	0	1	0	0	1	0	0	0	0	0	1	1	0	2	1	0	1	66.2466	0
70	1	1	1	1	0	0	1	1	1	1	0	1	0	3	0	1	1	55.8247	0
1	1	1	1	1	1	0	0	0	1	1	1	1	0	3	0	0	0	62.6301	0
10	0	1	0	0	1	1	1	1	2	1	0	1	0	2	1	0	0	23.2438	1
20	1	1	1	0	1	1	1	1	0	0	0	0	0	2	1	0	0	66.0493	0
5	1	1	1	0	1	0	0	0	0	0	0	1	0	2	0	0	1	62.8603	0
20	1	1	1	1	1	0	1	1	1	1	0	1	0	3	1	1	0	63.0904	0
60	1	1	1	1	0	1	4	1	1	1	0	1	0		0	0	1	59.1781	0
30	1	1	1	0	1	0	1	1	2	1	0	1	0	3	1	1	0	60.6575	0
												1	0	3	0	0	0	58.0932	0
20	1	1	1	1	1	0	1	1	1	1	1	1	0	3	0	0	1	41.7534	0
50	1	1	1	1	1	0	1	1	0	0	1	1	0	3	1	0	1	62.4	0
70	1	1	1	1	0	0	2	1	2	1	1	1	1	2	1	1	1	61.0849	0
80	1	1	1	1	0	0	1	1	1	1	0	1	0	3	0	0	1	39.9781	1
90	1	1	1	1	0	0	0	0	1	1	0	0	1	2	0	0	0	70.6192	0
30	1	1	1	1	1	1	0	0	1	1	1	1	0	2	1	0	1	59.6384	0
50	1	1	1	1	1	1	1	1	0	0	1	1	0	2	0	1	1	58.2247	0
60	1	1	1	1	0	0	0	0	1	1	1	0	1	3	1	1	0	57.4685	0
40	1	1	1	0	1	1	1	1	1	1	0	1	0	3	0	0	1	59.0466	0
10	0	1	1	0	1	0	1	1	1	1	0	1	0	2	0	1	1	56.4164	0
10	1	1	1	1	1	0	1	1	2	1	1	1	0	2	1	1	1	58.5534	0
10	1	1	0	0	1	0	1	1	2	1	1	1	0	2	0	0	1	60.1315	0
70	1	1	1	0	0	1	3	1	2	1	0	1	0	3	1	0	0	25.6438	0
10	1	1	1	1	1	1	0	0	2	1	0	1	0	3	0	0	0	53.2603	0
5	1	1	1	0	1	0	0	0	0	0	1	1	0		1	0	1	59.4411	0
5	1	1	1	1	1	0	0	0	0	0	0	1	0	3	0	0	1	54.0822	0
20	1	1	1	1	1	0	1	1	1	1	1	1	0	2	0	1	1	58.6849	0
5	1	1	1	1	1	0	4	1	1	1	1	1	0	2	0	0	1	54.5753	0
70	1	1	1	1	0	0	1	1	1	1	0	1	1	3	0	0		56.1534	0
5	1	1	1	0	1	0	4	1	1	1	0	1	0	3	0	0	1	57.1726	0
70	1	1	1	0	0	0	3	1	2	1	0	1	1	3	0	0	1	56.7781	0
40	1	1	1	1	1	0	0	0	1	1	1	1	1	3	1	1	1	20.2192	0
80	1	1	1	1	0	0	1	1	0	0	0	0	1	2	0	0	1	57.3041	0
20	1	1	1	1	1	0	0	0	0	0	0	1	0	3	0	1	0	52.2411	0
1	1	0	0	0	1	1	4	1	0	0	0	1	0	2	0		1	48.2959	0
80	1	1	1	1	0	0	1	1	2	1	0	1	1	3	1	1	0	55.9233	0
20	1	1	1	1	1	0	1	1	0	0	1	1	0	2	0	0	1	54.0822	0
30	1	1	1	1	1	0	1	1	0	0	0	1	0	3	0	1	1	16.6027	1
50	1	1	1	1	1	0	1	1	0	0	1	1	1	3	0	0	0	53.326	0
50	1	1	1	0	1	1	3	1	2	1	0	1	1	3	0	0	0	52.9644	0
60	1	1	1	1	0	0	1	1	2	1	0	1	1	3	1	1	1	53.3589	0
5	1	1	1	0	1	0	1	1	1	1	1	1	0	2	1	1	0	51.189	0
20	1	1	1	0	1	0	1	1	0	0	1	1	0	3	1	1	1	49.1507	0
80	1	1	1	1	0	0	1	1	0	0	0	0	1	2	0	0	1	28.8658	0
5	1	1	1	0	1	0	1	1	0	0	1	1	0	3	1	0	1	49.3151	0
20	0	1	1	0	1	0	1	1	0	0	0	1	0	2	1	1	1	45.074	0
20	1	1	1	1	1	0	1	1	0	0	1	1	0	3	0	1		37.874	0
10	1	1	1	0	1	0	4	1	1	1	1	1	0	3	1	0	0	52.5041	1
30	1	1	1	1	1	0	2	1	0	0	0	0	1	3	1	0	1	50.137	0
												1	0	2	0	0	1	51.9781	0
20	0	1	1	1	1	0	1	1	0	0	0	1	0	3	1	1	1	52.1096	0
10	1	1	1	0	1	0	1	1	2	1	0	1	1	2	0	0	0	51.9123	0
60	1	1	1	1	0	0	1	1	2	1	0	1	1	2	1	0	0	50.0712	0
													0	3	0	0	0	47.9014	0
30	1	1	1	0	1	0	0	0	1	1	1	1	1	3	0	0	0	50.137	0
40	0	1	1	1	1	0	0	0	1	1	0	1	0	3	1	0	1	24.9205	0
1	1	1	1	1	1	0	0	0	0	0	0	1	0	3	0	1	1	48.2301	0
5	1	1	1	0	1	0	4	1	2	1	1	1	0	3	0	1	1	49.8082	0
60	1	1	1	1	0	0	0	0	0	0	0	1	0	3	1	1	0	46.2575	1
30	1	1	1	1	1	0	0	0	2	1	1	1	0	2	1	1	1	48.9205	0
30	1	1	1	1	1	0	1	1	2	1	1	1	0	3	0	1	0	33.9288	0
												1	0	3	0	1	1	45.863	0
5	1	1	1	1	1	1	1	1	1	1	1	1	1	2	1	0	1	51.6822	0
20	0	1	1	1	1	0	1	1	0	0	0	0	0	3	1	1	1	48.6575	0
20	0	1	1	1	1	0	0	0	0	0	0	1	0	3	1	1	1	48.6904	0
												1	1	3	1	0	1	49.0521	0
1	0	1	1	1	1	0	0	0	0	0	0	0	0	3	1	1	1	25.4466	0
